# Supplementary material for: Ultrasound as a Physical Elicitor to Improve Texture in Blueberry Fruit: Physiological Indicator and Transcriptomic Analysis
Source: Foods. 2024 Oct 12;13(20):3246. doi: 10.3390/foods13203246 (PMC11508173; doi:10.3390/foods13203246)
Supplement: Supplementary file 1 [file foods-13-03246-s001.zip]

Archive with 1 entries (1 files):
- foods-3217097-Supplementary data.pdf
